# Supplementary material for: Dissecting the Interplay Between NRF2 and BACH1 at CsMBEs
Source: Antioxidants (Basel). 2025 Oct 3;14(10):1203. doi: 10.3390/antiox14101203 (PMC12561426; doi:10.3390/antiox14101203)
Supplement: Supplementary file 1 [file antioxidants-14-01203-s001.zip]

Archive with 1 entries (1 files):
- antioxidants-3863540-supplementary.pdf
